# Supplementary material for: Characterization of Polyphenol Composition and Starch and Protein Structure in Brown Rice Flour, Black Rice Flour and Their Mixtures
Source: Foods. 2024 May 21;13(11):1592. doi: 10.3390/foods13111592 (PMC11172181; doi:10.3390/foods13111592)
Supplement: Supplementary file 1 [file foods-13-01592-s001.zip]

Archive with 1 entries (1 files):
- foods-3007348-supplementary.pdf
